# Supplementary material for: Quantitative Analysis of Signal Heterogeneity in the Hepatobiliary Phase of Pretreatment Gadoxetic Acid-Enhanced MRI as a Prognostic Imaging Biomarker in Transarterial Chemoembolization for Intermediate-Stage Hepatocellular Carcinoma
Source: Cancers (Basel). 2023 Feb 15;15(4):1238. doi: 10.3390/cancers15041238 (PMC9954181; doi:10.3390/cancers15041238)
Supplement: Supplementary file 1 [file cancers-15-01238-s001.zip]

Archive with 1 entries (1 files):
- cancers-2135537-supplementary.pdf
